# Supplementary material for: Hackflex: low-cost, high-throughput, Illumina Nextera Flex library construction
Source: Microb Genom. 2022 Jan 11;8(1):000744. doi: 10.1099/mgen.0.000744 (PMC8914357; doi:10.1099/mgen.0.000744)
Supplement: Supplementary material 3 [file mgen-8-0744-s003.xlsx]

## Sheet: bbduk
X1

## Sheet: phred_scores
library

## Sheet: lib_proc_stats
library

## Sheet: base_quality
library

## Sheet: coverage
library

## Sheet: coverage_corr
row

## Sheet: PCR_duplicates
library

## Sheet: zero_cov_sites
contig

## Sheet: contaminants
library

## Sheet: GC_bias
library

[truncated: 13 more sheets: insert_size, assembly, barcodes_v0_summary, barcodes_v1_summary, HF-barcode_v1_GC_bias, HF-barcode_v1_IS_size_mean, HF-barcode_v1_IS_size_median, HF-barcode_v1_lib_proc_stats, HF-barcode_v1top20_GC_bias, OligoAnalyzer_output_v0, OligoAnalyzer_output_v1, complete_barcodes_v0, complete_barcodes_v1]
